# Supplementary material for: Network Pharmacology and Molecular Docking to Explore the Mechanism of Compound Qilian Tablets in Treating Diabetic Retinopathy
Source: Curr Comput Aided Drug Des. 2024 Mar 15;21(3):333–47. doi: 10.2174/0115734099298932240308104437 (PMC12272071; doi:10.2174/0115734099298932240308104437)
Supplement: Supplementary file 1 [file CCADD-21-3-333_SD1.zip]

Archive with 6 entries (5 files):
- CCADD-21-3-333_SD1/
- CCADD-21-3-333_SD1/CCADD-SUPPLY-2023-335.pdf
- CCADD-21-3-333_SD1/Supplementary Material_3.xlsx
- CCADD-21-3-333_SD1/Supplementary Material_4.xlsx
- CCADD-21-3-333_SD1/Supplementary Material_5.xlsx
- CCADD-21-3-333_SD1/Supplementary Material_6.xlsx
