# Supplementary material for: Network Pharmacology and Molecular Docking to Explore the Mechanism of Compound Qilian Tablets in Treating Diabetic Retinopathy
Source: Curr Comput Aided Drug Des. 2024 Mar 15;21(3):333–47. doi: 10.2174/0115734099298932240308104437 (PMC12272071; doi:10.2174/0115734099298932240308104437)
Supplement: Supplementary file 1 [file CCADD-21-3-333_SD1.zip › CCADD-21-3-333_SD1/Supplementary Material_3.xlsx]

## Sheet: Sheet1
GO Biological Processes
Category	ID	Description	GeneRatio	P.value	Count	GeneID
GO Biological Processes	GO:0009725	response to hormone	0.426966	1.54882e-36	38	PARP1|AGTR1|AKT1|AKT2|AR|CASP3|CAV1|MAPK14|ACE|ESR1|FOS|MTOR|GCK|HMOX1|IGF2|IL6|IL10|INSR|MC4R|NR3C2|MMP2|NFE2L2|NOS2|NOS3|PIK3CA|PLAT|PPARA|PPARG|MAPK1|PTGS2|PTPN1|SORD|SPP1|STAT1|STAT3|TGFB1|TNF|SIRT1
GO Biological Processes	GO:0030335	positive regulation of cell migration	0.348315	4.16869e-31	31	AKT1|AKT2|CAV1|F3|FGF2|MTOR|HIF1A|HMOX1|ICAM1|IFNG|IL1B|IL4|IL6|CXCL8|CXCL10|INSR|KDR|MMP2|MMP9|NFE2L2|NOS3|SERPINE1|PIK3CG|MAPK1|PTGS2|SELE|STAT3|TGFB1|TNF|VEGFA|SIRT1
GO Biological Processes	GO:0002237	response to molecule of bacterial origin	0.303371	8.12831e-31	27	AHR|AKT1|CASP3|CCR5|CNR1|MAPK14|ACE|FOS|IL1B|IL6|CXCL8|IL10|CXCL10|MPO|NOS2|NOS3|SERPINE1|PON1|MAPK1|MAPK8|PTGS2|CCL2|SELE|TGFB1|THBD|TNF|VCAM1
GO Biological Processes	GO:0006954	inflammatory response	0.325843	2.23872e-28	29	AGTR1|AKT1|CCR5|CRP|F3|FOS|MTOR|HIF1A|HMOX1|IFNG|IL1B|IL4|IL6|CXCL8|IL10|CXCL10|MIF|NFE2L2|NOS2|PIK3CG|PTGS2|CCL2|SELE|SPP1|STAT3|TGFB1|TNF|VCAM1|AOC3
GO Biological Processes	GO:0031667	response to nutrient levels	0.292135	4.2658e-26	26	ADRB2|AKT1|CNR1|MAPK14|ACE|FOS|MTOR|HMOX1|CXCL10|MC4R|MPO|NFE2L2|PON1|PPARA|PPARG|MAPK1|MAPK8|PTGS2|SOD1|SORD|SPP1|STAT1|TNF|TP53|VCAM1|SIRT1
GO Biological Processes	GO:0042327	positive regulation of phosphorylation	0.337079	1.04713e-25	30	ADRB2|AKT1|AKT2|AR|BRAF|CAV1|ACE|FGF2|MTOR|IFNG|IGF2|IL1B|IL2|IL4|IL6|INSR|KDR|MIF|MMP9|PIK3CA|PIK3CG|PPARG|MAPK1|PTGS2|PTPN1|TGFB1|TNF|TP53|VEGFA|SIRT1
GO Biological Processes	GO:0062012	regulation of small molecule metabolic process	0.258427	4.16869e-25	23	PARP1|AKT1|AKT2|CAV1|CNR1|MTOR|GCK|HIF1A|IFNG|IGF2|IGFBP3|IL1B|IL4|INSR|NOS2|NOS3|PPARA|PTGS2|SOD1|STAT3|TNF|TP53|SIRT1
GO Biological Processes	GO:0032102	negative regulation of response to external stimulus	0.269663	2.18776e-23	24	PARP1|AHR|AKT1|MAPK14|CYP19A1|DPP4|FGF2|IL2|IL4|IL10|MIF|NOS3|SERPINE1|PLAT|PPARA|PPARG|PTEN|CCL2|SOD1|SPP1|STAT3|TGFB1|THBD|TNF
GO Biological Processes	GO:0048660	regulation of smooth muscle cell proliferation	0.202247	5.12861e-23	18	AKT1|CTNNB1|FGF2|HMOX1|IFNG|IGFBP3|IL6|IL10|MMP2|MMP9|NOS3|PIK3CA|PPARG|PTEN|PTGS2|STAT1|TGFB1|TNF
GO Biological Processes	GO:0048732	gland development	0.258427	5.62341e-23	23	AKT1|AKT2|AR|BRAF|CAV1|CTNNB1|CYP19A1|DUT|ESR1|FGF2|HIF1A|HMOX1|IGF2|IL6|IL10|INSR|MMP2|PIK3CA|MAPK1|SOD1|TGFB1|TNF|VEGFA
