# Supplementary material for: Network Pharmacology and Molecular Docking to Explore the Mechanism of Compound Qilian Tablets in Treating Diabetic Retinopathy
Source: Curr Comput Aided Drug Des. 2024 Mar 15;21(3):333–47. doi: 10.2174/0115734099298932240308104437 (PMC12272071; doi:10.2174/0115734099298932240308104437)
Supplement: Supplementary file 1 [file CCADD-21-3-333_SD1.zip › CCADD-21-3-333_SD1/Supplementary Material_4.xlsx]

## Sheet: Sheet1
GO Cellular Components
Category	ID	Description	GeneRatio	P.Value	Count	GeneID
GO Cellular Components	GO:0045121	membrane raft	0.146067	1.47911e-11	13	CASP3|CAV1|CNR1|CTNNB1|DPP4|HMOX1|INSR|KDR|NOS3|MAPK1|PTGS2|SELE|TNF
GO Cellular Components	GO:0005667	transcription regulator complex	0.123596	3.46737e-07	11	PARP1|AHR|CTNNB1|ESR1|FOS|HIF1A|NFE2L2|PPARG|STAT1|STAT3|TP53
GO Cellular Components	GO:0098552	side of membrane	0.134831	4.36516e-07	12	CCR5|ACE|F3|CXCL10|INSR|KDR|PTEN|PTPN1|SELE|THBD|TNF|VCAM1
GO Cellular Components	GO:0005769	early endosome	0.101124	4.67735e-06	9	ADRB2|AKT2|CAV1|KDR|MAPK1|PTPN1|SLC5A1|VCAM1|AOC3
GO Cellular Components	GO:0034774	secretory granule lumen	0.0898876	5.01187e-06	8	MAPK14|IGF2|MIF|MPO|SERPINE1|MAPK1|TGFB1|VEGFA
GO Cellular Components	GO:0005938	cell cortex	0.0786517	3.63078e-05	7	AKT1|AKT2|CAV1|CTNNB1|NOS2|PRKCB|SELE
GO Cellular Components	GO:0045177	apical part of cell	0.0898876	6.76083e-05	8	ADRB2|CTNNB1|DPP4|PLAT|PTEN|SLC5A1|VCAM1|MGAM
GO Cellular Components	GO:0005902	microvillus	0.0449438	0.000204174	4	CTNNB1|TGFB1|VCAM1|AOC3
GO Cellular Components	GO:0101002	ficolin-1-rich granule	0.0561798	0.000223872	5	MAPK14|MIF|MMP9|MAPK1|MGAM
GO Cellular Components	GO:0031045	dense core granule	0.0337079	0.000239883	3	ADRB2|PLAT|SOD1
