# Supplementary material for: Network Pharmacology and Molecular Docking to Explore the Mechanism of Compound Qilian Tablets in Treating Diabetic Retinopathy
Source: Curr Comput Aided Drug Des. 2024 Mar 15;21(3):333–47. doi: 10.2174/0115734099298932240308104437 (PMC12272071; doi:10.2174/0115734099298932240308104437)
Supplement: Supplementary file 1 [file CCADD-21-3-333_SD1.zip › CCADD-21-3-333_SD1/Supplementary Material_5.xlsx]

## Sheet: Sheet1
GO Molecular Functions
Category	ID	Description	GeneRatio	P.value	Count	GeneID
GO Molecular Functions	GO:0061629	RNA polymerase II-specific DNA-binding transcription factor binding	0.202247	1.1749e-17	18	PARP1|AHR|AR|CDKN2A|MAPK14|CTNNB1|ESR1|FOS|HIF1A|HNF4A|NFE2L2|PPARA|PPARG|PRKCB|STAT1|STAT3|TP53|SIRT1
GO Molecular Functions	GO:0005125	cytokine activity	0.179775	1.28825e-17	16	FGF2|IFNG|IL1B|IL2|IL4|IL6|CXCL8|IL10|CXCL10|MIF|CCL2|SPP1|TGFB1|TNF|VEGFA|NAMPT
GO Molecular Functions	GO:0001221	transcription coregulator binding	0.11236	1.1749e-12	10	AHR|AR|CTNNB1|ESR1|FOS|HIF1A|NFE2L2|PPARA|PPARG|STAT1
GO Molecular Functions	GO:0019902	phosphatase binding	0.11236	2.34423e-10	10	MAPK14|CTNNB1|PPARA|MAPK1|MAPK8|PTPN1|SOD1|STAT1|STAT3|TP53
GO Molecular Functions	GO:0016491	oxidoreductase activity	0.179775	4.2658e-10	16	ALDH2|AKR1B1|CYP3A4|CYP19A1|HMGCR|HMOX1|HSD11B1|MPO|NOS2|NOS3|PTGS2|SOD1|SORD|VCAM1|AOC3|FTO
GO Molecular Functions	GO:0042803	protein homodimerization activity	0.168539	2.18776e-09	15	PARP1|ADRB2|AHR|AKT1|DPP4|GSTM1|HMOX1|HNF4A|HSD11B1|NOS2|PON1|PTGS2|STAT1|STAT3|VEGFA
GO Molecular Functions	GO:0002020	protease binding	0.0898876	8.91251e-09	8	CASP3|DPP4|F3|MIF|SERPINE1|PTEN|TNF|TP53
GO Molecular Functions	GO:0016773	phosphotransferase activity, alcohol group as acceptor	0.157303	9.54993e-09	14	AKT1|AKT2|BRAF|MAPK14|MTOR|GCK|INSR|KDR|PIK3CA|PIK3CG|PRKCB|MAPK1|MAPK8|CCL2
GO Molecular Functions	GO:0005178	integrin binding	0.0786517	3.63078e-07	7	FGF2|ICAM1|IGF2|IL1B|KDR|SPP1|VCAM1
GO Molecular Functions	GO:0019207	kinase regulator activity	0.0898876	1.25893e-06	8	AKT1|CASP3|CDKN2A|IGF2|IL2|CXCL10|INSR|PIK3CA
