# Supplementary material for: Network Pharmacology and Molecular Docking to Explore the Mechanism of Compound Qilian Tablets in Treating Diabetic Retinopathy
Source: Curr Comput Aided Drug Des. 2024 Mar 15;21(3):333–47. doi: 10.2174/0115734099298932240308104437 (PMC12272071; doi:10.2174/0115734099298932240308104437)
Supplement: Supplementary file 1 [file CCADD-21-3-333_SD1.zip › CCADD-21-3-333_SD1/Supplementary Material_6.xlsx]

## Sheet: Sheet1
KEGG pathway enrichment analysis
Description	GeneRatio	P.Value	Count	GeneID
hsa04933: AGE-RAGE signaling pathway in diabetic complications	0.292135	1.62181e-44	26	AGTR1|AKT1|AKT2|CASP3|MAPK14|F3|ICAM1|IL1B|IL6|CXCL8|MMP2|NOS3|SERPINE1|PIK3CA|PRKCB|MAPK1|MAPK8|CCL2|SELE|STAT1|STAT3|TGFB1|THBD|TNF|VCAM1|VEGFA
hsa05200: Pathways in cancer	0.41573	2.04174e-41	37	AGTR1|AKT1|AKT2|AR|BRAF|CASP3|CDKN2A|CTNNB1|ESR1|FGF2|FOS|MTOR|GSTM1|HIF1A|HMOX1|IFNG|IGF2|IL2|IL4|IL6|CXCL8|MMP2|MMP9|NFE2L2|NOS2|PIK3CA|PPARG|PRKCB|MAPK1|MAPK8|PTEN|PTGS2|STAT1|STAT3|TGFB1|TP53|VEGFA
hsa05142: Chagas disease	0.213483	1.69824e-29	19	AKT1|AKT2|MAPK14|ACE|FOS|IFNG|IL1B|IL2|IL6|CXCL8|IL10|NOS2|SERPINE1|PIK3CA|MAPK1|MAPK8|CCL2|TGFB1|TNF
hsa04066: HIF-1 signaling pathway	0.179775	3.63078e-23	16	AKT1|AKT2|MTOR|HIF1A|HMOX1|IFNG|IL6|INSR|NOS2|NOS3|SERPINE1|PIK3CA|PRKCB|MAPK1|STAT3|VEGFA
hsa04659: Th17 cell differentiation	0.168539	2.18776e-21	15	AHR|MAPK14|FOS|MTOR|HIF1A|IFNG|IL1B|IL2|IL4|IL6|MAPK1|MAPK8|STAT1|STAT3|TGFB1
hsa05207: Chemical carcinogenesis - receptor activation	0.191011	6.0256e-20	17	ADRB2|AHR|AKT1|AKT2|AR|CYP3A4|ESR1|FGF2|FOS|MTOR|GSTM1|PIK3CA|PPARA|PRKCB|MAPK1|STAT3|VEGFA
hsa05144: Malaria	0.123596	2.5704e-18	11	ICAM1|IFNG|IL1B|IL6|CXCL8|IL10|CCL2|SELE|TGFB1|TNF|VCAM1
hsa05219: Bladder cancer	0.0898876	3.63078e-13	8	BRAF|CDKN2A|CXCL8|MMP2|MMP9|MAPK1|TP53|VEGFA
hsa05206: MicroRNAs in cancer	0.157303	4.0738e-13	14	CASP3|CDKN2A|MTOR|HMOX1|MMP9|PIK3CA|PRKCB|MAPK1|PTEN|PTGS2|STAT3|TP53|VEGFA|SIRT1
hsa04670: Leukocyte transendothelial migration	0.0898876	1.7378e-09	8	MAPK14|CTNNB1|ICAM1|MMP2|MMP9|PIK3CA|PRKCB|VCAM1
hsa04650: Natural killer cell mediated cytotoxicity	0.0898876	5.62341e-09	8	BRAF|CASP3|ICAM1|IFNG|PIK3CA|PRKCB|MAPK1|TNF
hsa05330: Allograft rejection	0.0561798	9.12011e-08	5	IFNG|IL2|IL4|IL10|TNF
hsa05202: Transcriptional misregulation in cancer	0.0898876	1.07152e-07	8	IGFBP3|IL6|CXCL8|MMP9|MPO|PLAT|PPARG|TP53
hsa04020: Calcium signaling pathway	0.0898876	5.62341e-07	8	ADRB2|AGTR1|FGF2|KDR|NOS2|NOS3|PRKCB|VEGFA
hsa04723: Retrograde endocannabinoid signaling	0.0674157	5.12861e-06	6	CNR1|MAPK14|PRKCB|MAPK1|MAPK8|PTGS2
hsa05204: Chemical carcinogenesis - DNA adducts	0.0449438	5.24807e-05	4	CYP3A4|GSTM1|HSD11B1|PTGS2
hsa05014: Amyotrophic lateral sclerosis	0.0786517	0.000102329	7	CASP3|MAPK14|MTOR|NOS2|SOD1|TNF|TP53
hsa00052: Galactose metabolism	0.0337079	0.000104713	3	AKR1B1|GCK|MGAM
hsa04610: Complement and coagulation cascades	0.0449438	0.000123027	4	F3|SERPINE1|PLAT|THBD
hsa05410: Hypertrophic cardiomyopathy	0.0449438	0.000147911	4	ACE|IL6|TGFB1|TNF
